# Supplementary material for: Single-Cell Identification of Melanoma Biomarkers in Circulating Tumor Cells
Source: Cancers (Basel). 2022 Oct 8;14(19):4921. doi: 10.3390/cancers14194921 (PMC9564060; doi:10.3390/cancers14194921)
Supplement: Supplementary file 1 [file cancers-14-04921-s001.zip]

Archive with 1 entries (1 files):
- cancers-1894632-supplementary.pdf
